# Supplementary material for: mRNA profile provides novel insights into stress adaptation in mud crab megalopa, Scylla paramamosain after salinity stress
Source: BMC Genomics. 2020 Aug 14;21:559. doi: 10.1186/s12864-020-06965-5 (PMC7430823; doi:10.1186/s12864-020-06965-5)
Supplement: Supplementary file 4 — Additional file 4: Supplementary Table 1. Primers used for qRT-PCR. Supplementary Table 2. Summary of RNA sequencing of the Scylla paramamosain megalopa under different salinities. Supplementary Table 3. Differentially expressed genes in the comparison of low salinity (LS) and control salinity (CS) in Scylla paramamosain megalopa. Supplementary Table 4. Differentially expressed genes in the comparison of high salinity (HS) and control salinity (CS) in Scylla paramamosain megalopa. [file 12864_2020_6965_MOESM4_ESM.xlsx]

## Sheet: Table S1
Supplementary Table 1
Primers used for qRT-PCR.
gene	Forward primer (5’-3’)	Reverse primer (5’-3’)
NKCC	CTGTACATGGCCTGGCTGGAA	AAGGTGAGAACGGAGGTTTGGT
SP2	GTGTCACGAGGATACGGCTGTG	TCCAGGCGAGGTAAGGCTTGT
HcS2	ACCTTCAGCAACCGCCTTGAG	TGCCAACACTTCGTGGTCGTTA
FBN1	GGATGAGTGCCGAGAAGGTGTC	CCAACTGGACAGCGACAGATGA
KELCH	AGGAGACAGGGTGTGGAGGGAA	TGTGTAGTGGCGGACTCGGATG
MRP1	GCCAACCCACCCGTTCACAT	GCAACACATTCCTGAGCAGCAT
INX3	GCCACAGCAACAGCAACAAGAT	CAGCGTGCCTCTCATGTCCTT
Actin	GCTATCCTGCGTCTGGACTTGG	CAGCGGTGGTCGTGAAGGTATG
ClC2	TCCGTGTCCACTCCATGTTCTC	ACTTAGTCTGCCAGCCCTTAGG
PER44	CGCAGTCCGAATCAGTGGTTGT	TCCAGTCCTCCTCCAGCAAGTG
MUC17	CCTCCAGCCACCACTGTCCATA	CCATACCGCAACTCCTCGTCCT
ABC	GCAAAGGAACGAGCAAGTGGAT	GAGGAGCATCAGACCAGTAGCA
18S rRNA	CAGACAAATCGCTCCACCAAC	GACTCAACACGGGGAACCTCA

## Sheet: Table S2
Supplementary Table 2
Summary of RNA sequencing of the Scylla paramamosain megalopa under different salinities.
Sample ID	Read Sum	Base Sum	GC(%)	N(%)	Q20(%)	Q30(%)
LS-1	21479777	6422687966	49.95	0	97.95	94.54
LS-2	20239721	6052301444	48.97	0	97.8	94.37
LS-3	23208031	6940544222	50.79	0	98.32	95.5
CS-1	21958117	6560260212	50.52	0	98.32	95.51
CS-2	21605404	6465282422	49.67	0	97.85	94.84
CS-3	20922298	6256545062	50.6	0	97.85	94.11
HS-1	22159396	6621721108	50.68	0	97.83	94.26
HS-2	20161319	6039430098	48.93	0	97.08	92.79
HS-3	21740858	6511808042	49.65	0	97.96	94.98

## Sheet: Table S3
Supplementary Table 3
Differentially expressed genes in the comparison of low salinity (LS) and control salinity (CS) in Scylla paramamosain megalopa.
#ID	LS-1_Count	LS-2_Count	LS-3_Count	CS-1_Count	CS-2_Count	CS-3_Count	LS-1_FPKM	LS-2_FPKM	LS-3_FPKM	CS-1_FPKM	CS-2_FPKM	CS-3_FPKM	FDR	log2FC	regulated
gene.Scaffold1859_g1	1365	2205	3305	111	70	139	36.6108	45.7984	65.1116	1.94327	2.05968	3.40965	1.17565e-26	-3.29003	down
Scylla_paramamosain_newGene_6838	125	285	320	3	0	6	6.02856	14.6607	14.3924	0.133296	0	0.205682	1.4744e-16	-2.98993	down
Scylla_paramamosain_newGene_11384	282	164	463	18	9	23	10.7907	4.97889	16.249	0.615544	0.199076	0.832698	7.57979e-13	-2.57763	down
Scylla_paramamosain_newGene_6835	3590	3744	5710	713	777	643	80.5943	68.3296	95.7154	14.8246	14.7759	14.3656	5.1328e-33	-2.44134	down
Scylla_paramamosain_newGene_24191	1663	2021	1975	344	156	287	62.534	81.1577	68.2677	12.4183	5.54231	11.6281	1.59021e-17	-2.38743	down
Scylla_paramamosain_newGene_24192	1915	2007	1733	365	151	272	59.0512	65.0314	49.3058	10.5784	4.29046	8.45793	1.14416e-16	-2.36823	down
Scylla_paramamosain_newGene_27529	625	1152	914	98	177	60	21.1898	41.2921	28.5368	3.11297	5.76441	2.05593	3.29823e-13	-2.34405	down
Scylla_paramamosain_newGene_33600	132	159	160	16	3	13	2.6849	3.66504	3.77147	0.333161	0.047237	0.281583	2.58748e-10	-2.33543	down
gene.Scaffold900_g16	470	343	348	78	54	52	21.5324	15.5117	14.7844	3.40005	2.32868	2.22921	1.13876e-19	-2.33381	down
gene.Scaffold728_g5	234	289	203	45	36	37	4.4814	5.79031	4.41968	1.01347	0.891971	0.726165	5.51224e-15	-2.21292	down
gene.Scaffold1064_g3	7920	7247	8111	2188	1609	1387	152.991	189.242	176.705	45.5104	31.3692	35.2807	2.37633e-38	-2.12932	down
Scylla_paramamosain_newGene_28762	194	350	258	41	38	46	7.1751	13.5033	8.6056	1.298	1.63254	1.71135	1.60917e-11	-2.12524	down
Scylla_paramamosain_newGene_6834	604	697	820	123	198	93	12.8229	14.3473	16.6082	2.11786	3.50994	1.83324	4.13233e-15	-2.08277	down
Scylla_paramamosain_newGene_33217	65	31	106	0	0	0	0.563725	0.280736	0.840415	0	0	0	2.00249e-07	-2.06437	down
Scylla_paramamosain_newGene_16509	145	59	206	7	12	13	11.9357	5.0406	15.4656	0.537982	0.93786	1.08722	4.33457e-07	-2.01342	down
Scylla_paramamosain_newGene_33599	125	374	172	19	37	17	2.3373	7.65659	2.6681	0.283952	0.638115	0.299966	4.42048e-07	-1.97739	down
Scylla_paramamosain_newGene_29537	609	542	617	186	91	94	19.2413	15.8048	15.1138	6.16482	2.77707	2.58769	2.33883e-12	-1.95802	down
Scylla_paramamosain_newGene_30171	259	433	169	46	61	39	4.28407	6.93174	2.56333	0.688103	0.818245	0.505201	1.9974e-07	-1.88198	down
Scylla_paramamosain_newGene_24968	182	165	131	42	33	19	12.7933	14.0724	9.36789	3.7239	2.4448	1.20157	2.02856e-08	-1.86651	down
Scylla_paramamosain_newGene_9418	32	32	47	0	0	0	1.23711	1.27927	1.66503	0	0	0	4.977e-06	-1.85881	down
Scylla_paramamosain_newGene_1178	2325	1879	1374	500	556	292	51.3834	41.8295	27.4089	10.4177	11.6915	6.53986	2.27513e-12	-1.84991	down
gene.Scaffold3248_g1	81	202	91	17	11	17	3.43332	9.56123	3.36467	0.45974	0.317512	0.523005	6.4039e-06	-1.82182	down
Scylla_paramamosain_newGene_26835	808	1295	1147	273	134	280	8.63893	14.7295	10.0983	2.94	1.2537	2.74702	8.01402e-08	-1.77859	down
Scylla_paramamosain_newGene_1913	45	44	38	4	2	0	0.548735	0.571035	0.422946	0.030616	0.017489	0	3.43966e-05	-1.74747	down
Scylla_paramamosain_newGene_38471	356	430	409	75	7	44	15.4567	19.36	15.7104	2.97146	0.242194	1.92385	4.45173e-05	-1.72761	down
gene.Scaffold3059_g1	70	106	99	16	13	20	3.21104	5.52441	4.93061	0.708403	0.606967	0.956224	9.81316e-06	-1.70925	down
Scylla_paramamosain_newGene_11931	82	52	88	11	8	14	1.03207	0.691256	1.09233	0.122901	0.09371	0.24878	2.79639e-05	-1.70719	down
Scylla_paramamosain_newGene_13519	230	266	162	70	26	18	12.0318	13.2522	7.74137	3.36523	0.876226	0.632918	3.01608e-05	-1.68513	down
gene.Scaffold995_g6	9337	10279	12266	3610	2324	3284	377.359	386.63	509.093	157.79	87.5739	141.916	2.27513e-12	-1.65311	down
Scylla_paramamosain_newGene_13317	249	314	252	72	86	77	1.42984	2.45984	1.67539	0.537557	0.526684	0.44916	2.31602e-09	-1.61083	down
Scylla_paramamosain_newGene_1164	1585	1179	1603	618	374	354	40.8972	29.8304	39.1301	13.897	9.79655	10.5165	1.89606e-10	-1.57869	down
Scylla_paramamosain_newGene_24744	946	913	1426	365	368	330	9.5219	8.58017	8.6809	4.06805	3.74403	3.39192	2.05668e-11	-1.53233	down
Scylla_paramamosain_newGene_41612	106	97	77	17	27	23	3.97564	4.35617	2.59394	0.671644	1.12929	0.660191	9.37057e-05	-1.51828	down
Scylla_paramamosain_newGene_21497	22	24	43	0	0	0	0.551757	0.633746	0.992556	0	0	0	0.000480347	-1.50143	down
Scylla_paramamosain_newGene_31803	403	592	487	136	29	122	11.872	19.3778	11.1896	3.64996	0.646822	4.03803	0.000547067	-1.49577	down
Scylla_paramamosain_newGene_41614	80	83	72	26	10	14	4.00531	4.4087	3.29207	1.22779	0.4857	0.696447	0.000480347	-1.48878	down
gene.Scaffold604_g9	143	195	176	54	47	55	11.1485	15.9496	12.5257	3.97058	3.51261	4.37183	5.19118e-06	-1.45987	down
Scylla_paramamosain_newGene_1075	207	195	170	83	30	43	11.2321	11.1074	8.41427	4.26317	1.52347	2.35962	0.000383416	-1.41492	down
Scylla_paramamosain_newGene_41615	338	419	273	135	107	105	3.97309	4.84163	3.5573	1.60626	1.08795	1.34573	1.06304e-06	-1.41222	down
gene.Scaffold454_g9	251	238	291	101	55	88	10.8425	12.533	14.2732	5.17919	1.21668	4.82087	1.9673e-05	-1.40907	down
Scylla_paramamosain_newGene_37934	208	232	275	97	64	77	2.01974	2.2454	2.08575	0.767616	0.515935	0.816267	2.99543e-06	-1.40049	down
gene.Scaffold2007_g4	19420	28927	36123	8554	2697	9987	174.487	251.341	262.94	69.5515	20.8041	85.7795	0.00126972	-1.37657	down
Scylla_paramamosain_newGene_30803	257	354	345	91	37	115	13.5656	19.2931	16.3961	4.60634	1.80332	5.99341	0.0014903	-1.36373	down
gene.Scaffold928_g5	266	602	562	209	119	108	4.18689	8.87645	6.94198	3.16594	1.45015	1.72441	0.000491172	-1.35501	down
gene.Scaffold1510_g2	9728	10318	11855	4541	3324	4262	211.671	181.96	185.229	82.9662	52.2221	75.8425	2.93136e-10	-1.34193	down
Scylla_paramamosain_newGene_37337	161	168	278	36	84	14	1.06916	1.17813	1.70874	0.206248	0.527364	0.086544	0.00493284	-1.33343	down
gene.Scaffold286_g11	267	87	160	11	5	38	2.85005	0.975527	1.65743	0.098293	0.037001	0.376317	0.00589431	-1.32688	down
Scylla_paramamosain_newGene_17464	70	225	95	39	14	22	0.950085	3.21969	1.18011	0.497789	0.177837	0.295259	0.00600529	-1.32493	down
gene.Scaffold836_g4	2121	3648	4280	1279	1297	1113	39.1984	78.4362	70.3196	24.3427	27.0629	21.5307	2.72871e-06	-1.32103	down
Scylla_paramamosain_newGene_37222	996	808	523	348	266	223	29.5339	24.121	13.8135	10.7151	7.274	6.35064	1.9673e-05	-1.31919	down
Scylla_paramamosain_newGene_10258	252	234	209	108	79	70	12.6112	12.1432	9.36308	5.06442	3.70079	3.4444	3.42375e-06	-1.31693	down
gene.Scaffold1859_g2	9648	9161	10623	4309	1822	3854	411.131	405.267	428.599	182.651	75.0915	167.972	0.000125256	-1.30863	down
Scylla_paramamosain_newGene_17424	97	37	64	10	3	14	3.77113	1.49664	2.27362	0.338656	0.112492	0.523579	0.00766494	-1.30281	down
gene.Scaffold10_g43	1721	777	525	202	419	73	52.5822	29.5837	15.1805	6.56027	13.759	2.33622	0.00676254	-1.30125	down
gene.Scaffold3165_g2	1133	1285	1235	494	98	376	20.9306	26.2363	20.3806	8.64161	2.02894	8.07509	0.0049724	-1.28685	down
Scylla_paramamosain_newGene_32199	341	352	493	140	168	146	39.2404	42.423	51.7546	15.3437	18.3757	17.175	1.94503e-06	-1.28119	down
Scylla_paramamosain_newGene_23243	19	25	20	0	0	0	0.780672	1.04262	0.738771	0	0	0	0.00445513	-1.27765	down
Scylla_paramamosain_newGene_34312	80	44	273	7	0	0	5.96744	3.47675	18.7421	0.482777	0	0	0.00461715	-1.27594	down
Scylla_paramamosain_newGene_27469	35	64	63	8	18	9	0.314563	0.648127	0.526149	0.057447	0.155969	0.074108	0.00992586	-1.26625	down
Scylla_paramamosain_newGene_28763	97	161	89	35	31	39	3.23358	5.67326	2.76147	1.1192	1.07983	1.34731	0.00361342	-1.26302	down
Scylla_paramamosain_newGene_10939	166	428	715	123	135	119	3.01832	9.57971	11.7668	2.56475	2.682	2.39854	0.00698461	-1.23994	down
Scylla_paramamosain_newGene_36119	165	108	177	71	45	42	6.06647	3.90498	6.02744	2.35359	1.46918	1.62534	0.00136447	-1.23322	down
Scylla_paramamosain_newGene_24745	888	438	1042	303	232	301	3.83905	2.13512	4.15123	1.3101	0.957481	1.22309	0.000807932	-1.23285	down
Scylla_paramamosain_newGene_11381	5734	6208	6364	3386	1792	2223	108.775	130.095	102.586	68.3187	41.1008	50.2935	2.99543e-06	-1.23094	down
gene.Scaffold1534_g4	377	403	356	170	159	148	15.0137	13.2045	9.57411	5.9705	5.56877	4.73212	2.40129e-08	-1.22361	down
gene.Scaffold607_g8	446	522	482	226	90	188	4.07092	6.50561	6.04845	2.58122	1.87859	3.12825	0.00181428	-1.22039	down
Scylla_paramamosain_newGene_39594	65	113	81	0	0	8	4.47626	8.17246	5.1063	0	0	0.535002	0.00846879	-1.21908	down
Scylla_paramamosain_newGene_18274	601	416	621	323	132	144	16.2444	7.18119	11.8896	4.32217	1.44416	2.26283	0.00223238	-1.19619	down
Scylla_paramamosain_newGene_10328	159	63	23	5	0	0	2.66237	1.05454	0.285484	0.058664	0	0	0.00958977	-1.18727	down
Scylla_paramamosain_newGene_37929	1708	1379	1783	817	514	696	55.3152	46.6545	52.572	25.1862	15.8879	23.0156	5.65263e-06	-1.18513	down
gene.Scaffold287_g5	635	651	934	303	176	342	9.9239	14.0083	11.9642	5.0649	3.28325	6.01204	0.00147651	-1.18042	down
Scylla_paramamosain_newGene_26919	781	691	556	125	185	342	8.91887	7.01011	4.0883	0.958925	1.94101	3.31799	0.00840786	-1.17483	down
gene.Scaffold920_g5	6448	5481	6932	3462	2146	2540	128.208	115.897	132.921	68.0962	41.4736	54.1561	5.36312e-07	-1.17209	down
gene.Scaffold58_g17	786	783	1461	453	476	315	44.586	47.0332	20.0949	17.6247	12.431	8.9943	0.000274936	-1.16208	down
gene.Scaffold2218_g1	1211	1015	1057	677	334	372	19.8488	21.7004	15.2118	11.8204	6.97155	6.51698	0.000276639	-1.14273	down
gene.Scaffold2101_g5	3606	4581	4730	2774	841	1266	125.858	167.633	174.595	92.7653	28.6355	53.1751	0.00641759	-1.13721	down
gene.Scaffold1568_g5	916	841	909	437	271	419	24.7892	27.3935	22.8715	13.5095	7.45898	14.1685	0.000110704	-1.13428	down
gene.Scaffold40_g15	343	186	292	132	117	96	2.73569	1.98249	2.17604	1.49768	1.46874	1.16075	0.00131968	-1.10904	down
Scylla_paramamosain_newGene_9894	559	554	525	127	348	170	10.9641	10.5526	8.31052	2.68515	6.82288	2.77686	0.00717482	-1.10595	down
gene.Scaffold2091_g1	236	269	200	121	114	73	6.79626	8.21263	5.601	3.59298	3.72599	2.28579	0.000527261	-1.10544	down
Scylla_paramamosain_newGene_36492	1234	1194	1223	659	660	423	33.1393	34.149	28.9758	14.5969	16.9806	12.1169	2.75828e-09	-1.09861	down
Scylla_paramamosain_newGene_25989	218	289	203	137	80	79	6.24464	9.33948	5.4255	3.44489	2.1534	2.33389	0.00366079	-1.09624	down
Scylla_paramamosain_newGene_30293	175	217	146	79	80	71	1.39426	1.82229	1.06346	0.603706	0.611365	0.576977	0.00173576	-1.08954	down
gene.Scaffold3004_g1	258	517	569	209	211	140	3.1139	5.32194	5.35072	2.3007	1.98088	1.67256	0.00577544	-1.08166	down
gene.Scaffold426_g4	266	220	492	134	147	119	2.38826	2.23325	2.61076	2.86583	3.62917	1.44674	0.00700377	-1.0754	down
Scylla_paramamosain_newGene_26241	6815	13615	13894	5069	5405	5216	429.607	874.308	809.398	304.945	327.549	324.953	0.00266047	-1.01983	down
Scylla_paramamosain_newGene_5540	400	302	329	193	171	140	4.13644	3.45741	2.7651	2.25368	1.85398	1.45179	8.88391e-05	-1.01134	down
gene.Scaffold1195_g5	170	238	208	486	446	494	4.06565	5.7086	4.12058	8.74411	9.64633	9.67884	0.000527261	1.00091	up
Scylla_paramamosain_newGene_32487	1127	926	1126	2334	2359	2283	29.1887	25.2556	26.2072	67.1091	56.9063	64.7025	1.15921e-08	1.00155	up
Scylla_paramamosain_newGene_12114	230	211	313	523	813	474	8.74657	10.1072	13.3497	18.342	33.1568	18.2007	0.00164165	1.00778	up
gene.Scaffold972_g4	136	131	205	464	368	303	2.01159	2.48969	3.80738	8.97011	6.18663	6.20507	0.00131746	1.01372	up
Scylla_paramamosain_newGene_25800	174	190	186	345	624	380	8.9592	10.3346	8.82267	17.084	31.5254	20.5143	0.00252182	1.01923	up
gene.Scaffold1229_g1	62	54	94	193	206	137	2.20813	1.67303	2.99548	6.26059	4.84961	4.59484	0.00799746	1.0193	up
Scylla_paramamosain_newGene_19524	139	116	123	417	374	182	4.66782	4.62786	3.986	14.4395	13.0925	7.36535	0.00635492	1.02038	up
gene.Scaffold574_g2	65	77	106	198	249	175	1.88046	2.42443	2.61458	5.28266	6.97616	5.01638	0.00424239	1.02807	up
gene.Scaffold108_g5	85	48	59	174	168	151	2.38844	1.36658	1.60679	3.30421	3.25406	3.23602	0.00754597	1.03035	up
Scylla_paramamosain_newGene_4687	114	129	161	377	377	236	1.44619	1.49797	1.61456	4.43295	4.68237	3.24863	0.000516446	1.03881	up
Scylla_paramamosain_newGene_31128	326	311	360	693	799	813	7.92764	8.11143	7.9265	16.7262	18.9059	21.4915	1.02407e-05	1.03889	up
Scylla_paramamosain_newGene_16746	395	334	301	559	953	1138	8.20868	5.28976	3.17392	8.88648	13.5106	13.0736	0.00925526	1.04143	up
gene.Scaffold215_g12	116	95	141	268	389	234	2.93536	2.25196	1.97133	6.70713	6.95802	5.48244	0.00147466	1.05596	up
gene.Scaffold2202_g2	224	300	328	658	971	527	4.54909	7.13776	8.18679	13.2639	17.5532	12.5029	0.000527261	1.06794	up
gene.Scaffold603_g1	140	142	105	521	250	293	4.10956	2.5518	1.7438	9.47224	5.32126	5.78047	0.00654479	1.07544	up
gene.Scaffold1094_g3	1250	1373	1734	3533	3097	3744	23.5549	18.9321	29.1388	64.6324	58.5866	55.7913	7.08814e-06	1.07578	up
Scylla_paramamosain_newGene_6597	63	49	84	152	225	155	1.46744	1.39576	2.14849	4.72643	6.10745	3.72713	0.00589431	1.07779	up
gene.Scaffold934_g5	284	224	326	596	857	602	6.75251	6.2944	7.86664	15.4541	17.7366	13.5385	6.23699e-05	1.08087	up
gene.Scaffold806_g1	541	431	491	961	1685	1076	6.34424	5.60985	5.45231	11.7883	19.2416	14.3984	0.000110704	1.10358	up
gene.Scaffold208_g12	163	133	82	423	278	373	3.19351	1.83862	1.75928	8.55127	4.79909	6.911	0.00493284	1.1167	up
gene.Scaffold66_g24	266	350	408	1044	863	724	3.56353	5.00641	6.16607	13.3096	11.8902	10.0542	2.99543e-06	1.14362	up
Scylla_paramamosain_newGene_15219	118	106	175	317	374	390	1.20248	1.02967	1.67656	3.07951	3.56554	3.66656	0.000536366	1.14765	up
gene.Scaffold9_g9	78	88	101	252	369	162	11.9937	14.088	14.1715	37.1751	54.5553	25.5341	0.00177207	1.15393	up
Scylla_paramamosain_newGene_30239	100	167	85	472	446	208	2.55281	4.4855	1.9841	11.586	10.9942	5.45545	0.00586687	1.15816	up
gene.Scaffold300_g3	156	163	254	762	464	407	4.38717	5.05814	6.96533	18.1997	13.4122	12.2338	0.000587972	1.16716	up
Scylla_paramamosain_newGene_4693	46	42	56	141	230	95	0.571061	0.503591	0.500072	1.06016	2.43144	1.0681	0.00589431	1.17008	up
Scylla_paramamosain_newGene_25799	754	679	886	1921	2441	1576	38.7557	35.03	37.7657	90.5747	119.695	82.5102	4.08216e-09	1.17424	up
Scylla_paramamosain_newGene_25184	225	256	201	954	1069	290	19.657	21.7575	14.7917	71.5927	83.4991	27.2372	0.00531872	1.18817	up
Scylla_paramamosain_newGene_21900	146	206	102	593	417	373	5.11651	7.44666	3.27605	21.1752	14.5316	13.9412	0.000786693	1.20576	up
gene.Scaffold177_g2	100	154	105	445	277	345	1.96024	2.90087	2.17625	7.72318	4.90042	6.40908	0.000516539	1.20809	up
Scylla_paramamosain_newGene_34435	24	33	53	132	127	107	1.73089	2.74792	3.92227	10.9881	10.5477	9.35164	0.00388239	1.21229	up
Scylla_paramamosain_newGene_16095	146	169	169	578	411	352	3.73744	5.51701	4.34402	14.7146	11.2943	9.62199	2.84026e-06	1.21697	up
gene.Scaffold166_g1	20	54	50	139	144	174	0.258222	0.89888	0.67077	2.02238	2.44883	3.15673	0.00754597	1.22132	up
gene.Scaffold1850_g13	1203	1226	1155	3019	4237	2434	73.3978	79.9569	65.054	180.216	264.068	161.276	8.20323e-09	1.2266	up
Scylla_paramamosain_newGene_20806	59	52	86	249	170	187	3.77239	3.4092	4.86343	15.946	10.6149	12.2523	0.000480347	1.23817	up
gene.Scaffold1576_g2	20	39	25	158	172	53	0.148909	0.31816	0.173589	1.16903	1.27849	0.415294	0.00948651	1.24669	up
Scylla_paramamosain_newGene_34479	343	592	441	1114	1560	1448	1.79328	4.47855	2.34481	7.29125	10.8721	10.8168	2.86436e-05	1.27444	up
Scylla_paramamosain_newGene_25256	59	129	106	469	240	332	1.10831	2.5644	1.82522	8.28388	4.35709	6.33824	0.00157583	1.28034	up
Scylla_paramamosain_newGene_25816	88	39	34	269	150	232	0.524957	0.244254	0.184134	1.55072	0.867878	1.4303	0.00426554	1.28891	up
Scylla_paramamosain_newGene_16881	33	5	17	109	161	76	0.162307	0.016621	0.061373	0.518111	0.799573	0.442311	0.00724552	1.30855	up
Scylla_paramamosain_newGene_13908	33	23	26	106	419	63	0.54534	0.327984	0.395647	2.71011	10.2205	1.25637	0.00641759	1.32454	up
Scylla_paramamosain_newGene_42682	14	20	29	93	101	64	0.29539	0.428891	0.658647	2.66269	2.58551	1.93959	0.00203748	1.32548	up
Scylla_paramamosain_newGene_34432	113	101	35	474	199	584	3.53684	3.99755	1.21799	17.1516	8.10616	21.8282	0.00425068	1.34333	up
gene.Scaffold1359_g15	2	14	5	54	73	56	0.036631	0.453505	0.244644	1.53545	2.19032	1.66201	0.0052133	1.34713	up
Scylla_paramamosain_newGene_37260	0	0	0	50	18	33	0	0	0	0.694777	0.251754	0.505902	0.000964575	1.43217	up
Scylla_paramamosain_newGene_13981	114	193	112	261	1075	788	10.2649	9.11684	8.37561	11.1375	49.9551	39.8303	0.00100255	1.43755	up
Scylla_paramamosain_newGene_32220	351	549	566	1458	1819	1542	3.15073	5.52139	5.22729	12.6075	18.2686	61.1103	9.3588e-09	1.44413	up
Scylla_paramamosain_newGene_25183	61	135	84	450	763	207	0.887194	1.97664	1.06189	5.5658	10.6169	3.22057	0.00049727	1.4642	up
Scylla_paramamosain_newGene_42681	169	161	114	438	834	422	3.12858	2.92641	2.25494	6.65911	15.0037	8.30234	8.72989e-06	1.46576	up
Scylla_paramamosain_newGene_13527	0	0	0	45	21	28	0	0	0	0.525874	0.247088	0.34356	0.000633475	1.47186	up
Scylla_paramamosain_newGene_33254	0	0	0	31	30	22	0	0	0	0.691838	0.683633	0.516998	0.000574838	1.48389	up
Scylla_paramamosain_newGene_21183	27	73	37	241	398	134	0.600833	2.51383	0.825531	6.47757	10.1176	4.07099	0.000516446	1.49135	up
Scylla_paramamosain_newGene_23095	0	0	0	42	36	19	0	0	0	2.29318	2.41007	1.00861	0.000329364	1.53757	up
Scylla_paramamosain_newGene_40739	0	0	0	22	49	34	0	0	0	0.30859	0.688786	0.511706	0.000258987	1.55703	up
Scylla_paramamosain_newGene_36343	4	0	0	99	76	29	0.258131	0	0	3.32542	2.31218	0.820288	0.000280699	1.56571	up
Scylla_paramamosain_newGene_29679	0	1	0	71	24	33	0	0.042041	0	3.97951	1.29893	1.85401	0.000254087	1.56656	up
gene.Scaffold132_g13	191	289	385	1003	3912	806	4.20508	6.76937	8.46459	23.368	93.0428	20.6279	0.000180289	1.58708	up
Scylla_paramamosain_newGene_40084	38	65	32	216	214	184	0.309692	0.607227	0.255484	1.77802	1.75864	1.63095	3.63786e-06	1.60139	up
gene.Scaffold271_g7	1915	2045	1839	5598	15234	5623	17.4029	24.8866	18.0657	48.6434	151.551	49.3235	2.08368e-06	1.61464	up
gene.Scaffold3610_g1	486	851	433	2831	2481	2138	7.29416	15.9614	4.80551	31.6386	38.4417	48.6725	5.04527e-09	1.66044	up
Scylla_paramamosain_newGene_40155	28	21	22	227	324	61	0.609505	0.539177	0.471334	6.32206	9.05165	1.74504	5.12905e-05	1.6965	up
Scylla_paramamosain_newGene_41073	0	5	0	116	52	86	0	0.046736	0	0.704588	0.376532	0.550782	2.69605e-05	1.74853	up
Scylla_paramamosain_newGene_27140	0	0	0	74	26	67	0	0	0	0.752485	0.263681	0.725923	8.05705e-06	1.81576	up
Scylla_paramamosain_newGene_19291	282	345	477	1765	2296	1200	15.6266	20.1176	24.1591	93.8486	122.493	68.384	7.57979e-13	1.85211	up
Scylla_paramamosain_newGene_32270	0	0	0	43	35	62	0	0	0	0.203005	0.155436	0.294823	3.42375e-06	1.88317	up
Scylla_paramamosain_newGene_40156	13	29	31	295	348	90	0.718668	1.99698	1.82045	21.0394	24.2007	6.49139	2.24937e-06	1.88821	up
Scylla_paramamosain_newGene_40152	4	13	19	214	274	79	0.115391	0.433922	0.496305	5.45973	6.92825	2.12014	4.33457e-07	2.02025	up
Scylla_paramamosain_newGene_19290	245	227	313	1510	1587	969	23.0277	22.4886	26.9274	136.371	143.763	93.7673	6.41333e-24	2.06569	up
gene.Scaffold1258_g2	6	6	26	429	146	192	0.142085	0.123066	0.370617	5.11158	1.70478	2.42934	1.41337e-07	2.09292	up
Scylla_paramamosain_newGene_10699	2	9	8	328	355	192	0.109942	0.630461	0.4004	22.4723	24.4416	14.0665	4.56921e-30	3.6122	up
Scylla_paramamosain_newGene_8114	1	0	1	209	363	381	0.001385	0	0.000545	1.87243	3.28004	3.66283	7.36463e-35	4.11054	up

## Sheet: Table S4
Supplementary Table 4
Differentially expressed genes in the comparison of high salinity (HS) and control salinity (CS) in Scylla paramamosain megalopa.
#ID	CS-1_Count	CS-2_Count	CS-3_Count	HS-1_Count	HS-2_Count	HS-3_Count	CS-1_FPKM	CS-2_FPKM	CS-3_FPKM	HS-1_FPKM	HS-2_FPKM	HS-3_FPKM	FDR	log2FC	regulated
Scylla_paramamosain_newGene_1371	131	97	89	0	0	0	2.96794	2.15452	2.11338	0	0	0	1.44081e-15	-2.36557	down
gene.Scaffold1258_g2	429	146	192	14	3	3	5.11158	1.70478	2.42934	0.303959	0.068495	0.052152	2.1835e-08	-1.79188	down
Scylla_paramamosain_newGene_30033	56	56	59	2	0	0	1.09056	1.11606	1.07951	0.000991	0	0	1.28421e-05	-1.49821	down
Scylla_paramamosain_newGene_39192	350	358	443	157	78	89	31.1637	32.0263	43.565	13.6219	7.45071	7.75172	0.000381846	-1.27846	down
Scylla_paramamosain_newGene_6958	44	39	82	0	0	0	0.500237	0.445712	1.01167	0	0	0	0.00074091	-1.22584	down
Scylla_paramamosain_newGene_15170	118	88	176	12	28	23	1.40987	1.05211	2.30663	0.135556	0.317066	0.205864	0.00380104	-1.19522	down
gene.Scaffold1445_g3	141	183	305	65	35	43	5.1859	5.72195	10.9643	1.88565	1.31358	1.36836	0.00380104	-1.18908	down
Scylla_paramamosain_newGene_1177	152	752	934	37	96	57	3.08577	15.4637	20.514	0.726878	2.12637	1.14717	0.00338008	-1.17767	down
Scylla_paramamosain_newGene_33114	91	134	43	5	1	11	1.90816	1.35841	0.453657	0.046099	0.007802	0.215035	0.00258077	-1.1738	down
gene.Scaffold1241_g1	112	112	90	39	24	28	1.10123	1.10091	0.942304	0.368953	0.247263	0.265935	0.00258077	-1.16992	down
Scylla_paramamosain_newGene_22118	240	254	24	7	8	9	7.54155	7.71725	1.72796	0.416532	0.504563	0.50651	0.00258077	-1.15615	down
Scylla_paramamosain_newGene_33425	41	46	25	0	0	0	0.567674	0.638676	0.364594	0	0	0	0.00235879	-1.13507	down
Scylla_paramamosain_newGene_9372	45	64	25	0	2	0	0.261377	0.373637	0.153015	0	0.01191	0	0.00679192	-1.04989	down
Scylla_paramamosain_newGene_15090	158	142	154	312	360	474	1.41128	1.26778	1.51884	2.63482	3.25175	4.03583	0.00269086	1.01357	up
gene.Scaffold96_g16	809	775	695	1333	1832	3071	23.9529	19.2881	20.3879	30.7272	43.3358	72.6799	0.00411277	1.04697	up
gene.Scaffold1291_g1	2	0	0	81	25	64	0.041689	0	0	2.75524	0.725485	2.27811	0.00258077	1.12108	up
gene.Scaffold145_g2	0	0	0	35	29	53	0	0	0	1.74804	1.62985	2.70328	0.00235879	1.13704	up
Scylla_paramamosain_newGene_37934	97	64	77	297	205	227	0.767616	0.515935	0.816267	2.52002	1.80797	1.92227	0.000765337	1.16109	up
Scylla_paramamosain_newGene_21007	0	0	0	115	39	37	0	0	0	7.36463	2.76511	1.87724	0.00160678	1.16468	up
Scylla_paramamosain_newGene_17726	99	100	45	309	466	225	0.923365	1.08447	0.450619	3.27642	5.51247	2.0788	0.00235879	1.2228	up
gene.Scaffold2701_g2	1	1	2	41	38	44	0.107307	0.130252	0.201662	5.16193	5.41057	5.57076	0.00074091	1.27145	up
Scylla_paramamosain_newGene_15995	0	0	0	55	53	38	0	0	0	0.96032	1.0356	0.675057	0.000128244	1.35981	up
Scylla_paramamosain_newGene_11556	42	97	111	403	435	486	1.39914	2.79928	3.93896	7.6481	11.0941	8.81461	0.000131888	1.39624	up
Scylla_paramamosain_newGene_1178	500	556	292	3639	2018	1840	10.4177	11.6915	6.53986	74.4829	46.5396	38.4672	5.63805e-11	1.79711	up
